# Supplementary material for: Design, Synthesis, and Antitumor Evaluation of an Opioid Growth Factor Bioconjugate Targeting Pancreatic Ductal Adenocarcinoma
Source: Pharmaceutics. 2024 Feb 16;16(2):283. doi: 10.3390/pharmaceutics16020283 (PMC10892429; doi:10.3390/pharmaceutics16020283)
Supplement: Supplementary file 1 [file pharmaceutics-16-00283-s001.zip]

Archive with 1 entries (1 files):
- pharmaceutics-2835495-supplementary.pdf
